# Supplementary material for: Insight into a Fenton-like Reaction Using Nanodiamond Based Relaxometry
Source: Nanomaterials (Basel). 2022 Jul 15;12(14):2422. doi: 10.3390/nano12142422 (PMC9319944; doi:10.3390/nano12142422)
Supplement: Supplementary file 1 [file nanomaterials-12-02422-s001.zip]

Archive with 1 entries (1 files):
- nanomaterials-1720855-supplementary.pdf
